# Supplementary material for: Inter-Population Genetic Diversity and Clustering of Merozoite Surface Protein-1 (pkmsp-1) of Plasmodium knowlesi Isolates from Malaysia and Thailand
Source: Trop Med Infect Dis. 2023 May 20;8(5):285. doi: 10.3390/tropicalmed8050285 (PMC10223053; doi:10.3390/tropicalmed8050285)
Supplement: Supplementary file 1 [file tropicalmed-08-00285-s001.zip]

Archive with 1 entries (1 files):
- tropicalmed-2353504-supplementary.pdf
